# Supplementary material for: Methicillin-Resistant Staphylococcus aureus Strains Isolated from Burned Patients in a Tunisian Hospital: Molecular Typing, Virulence Genes, and Antimicrobial Resistance
Source: Antibiotics (Basel). 2023 Jun 8;12(6):1030. doi: 10.3390/antibiotics12061030 (PMC10294828; doi:10.3390/antibiotics12061030)
Supplement: Supplementary file 1 [file antibiotics-12-01030-s001.zip]

Archive with 1 entries (1 files):
- antibiotics-2206135-supplementary-updated.pdf
